# Supplementary material for: Breast Cancer Cell Re-Dissemination from Lung Metastases—A Mechanism for Enhancing Metastatic Burden
Source: J Clin Med. 2021 May 27;10(11):2340. doi: 10.3390/jcm10112340 (PMC8199463; doi:10.3390/jcm10112340)
Supplement: Supplementary file 1 [file jcm-10-02340-s001.zip]

Archive with 1 entries (1 files):
- jcm-1215496-SI.pdf
